# Supplementary material for: Genome-Wide Association Study Reveals Candidate Genes for Flowering Time in Cowpea (Vigna unguiculata [L.] Walp.)
Source: Front Genet. 2021 Jun 16;12:667038. doi: 10.3389/fgene.2021.667038 (PMC8242349; doi:10.3389/fgene.2021.667038)
Supplement: Supplementary Table 1 — Information on the 368 accessions in the UCR Minicore. Geographic information have been added whenever available. [file Data_Sheet_1.xlsx]

## Sheet: SupplementaryTable_S1
Supplementary Table S1. Information on the 368 accessions in the UCR Minicore. Geographic information have been added whenever available. Adapted from Munoz-Amatriain, Maria, et al. "The UCR Minicore: a valuable resource for cowpea research and breeding." bioRxiv (2021).
Accession #	Accession name	Country of origen	State/Region	Cultivar name	Biological status of accession	In IITA minicore
1	1393-1-2-3(-)	USA	California		Breeding	no
2	24-125-B-1	Cameroon			Breeding	no
3	524-B	USA	California		Breeding	no
4	58-53	Senegal			Landrace	no
5	58-57	Senegal			Landrace	no
6	Apagbaala	Ghana			Breeding	no
7	Bambey 21	Senegal			Breeding	no
8	Bun 22 Ghana	Ghana			Landrace	no
10	Cameroon 12-58	Cameroon				no
11	Cameroon 7-29	Cameroon				no
12	CB27	USA	California		Breeding	no
13	CB3	USA	California		Breeding	no
14	CB5-2	USA	California		Breeding	no
16	CB50	USA	California		Breeding	no
17	CC-110-1	USA	California		Breeding	no
18	CC-36	USA	California		Breeding	no
19	CC-85-2	USA	California		Breeding	no
20	China 501	China			Landrace	no
21	CRSP Niebe	Cameroon				no
22	Danila	Nigeria			Landrace	no
23	Early Scarlet	USA	Arkansas		Breeding	no
24	Ecute	Mozambique			Landrace	no
25	Faef-14-Inhaca-E	Mozambique			Landrace	no
26	FN-1-13-04	Mozambique			Landrace	no
27	FN-1-14-04	Mozambique			Landrace	no
29	FN-2-13-04	Mozambique			Landrace	no
30	French Bean	Thailand			Breeding	no
31	Gorda	Puerto Rico			Breeding	no
32	IAR7/8-4-5-1	Nigeria			Breeding	no
33	Ife Brown	Nigeria			Breeding	no
34	INIA-120	Mozambique			Landrace	no
35	INIA-31	Mozambique			Landrace	no
36	INIA-34	Mozambique			Landrace	no
37	INIA-40	Mozambique			Landrace	no
38	INIA-41	Mozambique			Landrace	no
39	INIA-5E	Mozambique			Landrace	no
40	INIA-72	Mozambique			Landrace	no
41	Iron Clay	USA	Mississippi		Breeding	no
42	IT00K-901-6	Nigeria			Breeding	no
43	IT82E-18	Nigeria			Breeding	no
44	IT83D-442	Nigeria			Breeding	no
45	IT84S-2049	Nigeria			Breeding	no
46	IT84S-2246	Nigeria			Breeding	no
47	IT85F-867-5	Nigeria			Breeding	no
48	IT86D-364	Nigeria			Breeding	no
49	IT89KD-288	Nigeria			Breeding	no
50	IT93K-452-1	Nigeria			Breeding	no
51	IT93K-503-1	Nigeria			Breeding	no
52	IT95K-1093-5	Nigeria			Breeding	no
53	IT95K-1105-5	Nigeria			Breeding	no
54	IT95K-1479	Nigeria			Breeding	no
55	IT95K-1491	Nigeria			Breeding	no
56	IT95M-190	Nigeria			Breeding	no
57	IT96D-610	Nigeria			Breeding	no
58	IT97K-207-15	Nigeria			Breeding	no
59	IT97K-207-21	Nigeria			Breeding	no
60	IT97K-461-4	Nigeria			Breeding	no
61	IT97K-499-35-1-1	Nigeria		Songotra	Breeding	no
62	IT97K-499-39-1-1	Nigeria			Breeding	no
63	IT97K-556-6	Nigeria			Breeding	no
64	IT97K-569-9	Nigeria			Breeding	no
66	IT98D-1399	Nigeria			Breeding	no
67	IT98K-1111-1	Nigeria			Breeding	no
69	IT98K-128-4	Nigeria			Breeding	no
70	IT98K-205-8	Nigeria			Breeding	no
71	IT98K-428-2	Nigeria			Breeding	no
72	IT98K-498-1	Nigeria			Breeding	no
73	IT98K-555-1	Nigeria			Breeding	no
75	IT99K-124-5	Nigeria			Breeding	no
76	KVx 396-4-5-20	Burkina Faso			Breeding	no
77	KVx 403-P-20-T	Burkina Faso			Breeding	no
78	KVx 421-25	Burkina Faso			Breeding	no
79	KVx 442-3	Burkina Faso			Breeding	no
80	KVx 525	Burkina Faso			Breeding	no
81	KVx61-1-1	Burkina Faso			Breeding	no
82	Lori Niebe	Cameroon			Breeding	no
83	Lyg 321-2	USA	California		Breeding	no
84	Massava-11	Mozambique			Landrace	no
85	Melakh	Senegal			Breeding	no
86	Montiero	Brazil			Landrace	no
87	Mougne	Senegal			Breeding	no
88	Mouride	Senegal			Breeding	no
89	Moussa Local	Senegal			Breeding	no
90	Muinana-Lawe	Mozambique			Landrace	no
91	NamuesseD	Mozambique			Landrace	no
92	N'diambour	Senegal			Breeding	no
93	Nhacoongo-1	Mozambique			Landrace	no
94	Nhacoongo-3	Mozambique			Landrace	no
95	Pakau	Senegal			Breeding	no
96	Prima	Nigeria			Breeding	no
97	Sanzi	Ghana			Landrace	no
98	SASAQUE	Japan			Breeding	no
99	Suvita-2	Burkina Faso			Landrace	no
100	Tete-2	Mozambique			Landrace	no
102	TVu-1000	Ghana		VARIEGATED		yes
103	TVu-1004	USA		MISC 51		yes
104	TVu-10100	Colombia		P 6	Landrace	yes
105	TVu-1016	USA		PARAGUAY 1	Breeding	yes
106	TVu-10179	India		P 773	Landrace	yes
107	TVu-10281	Benin		KABA-KOUDEGOU NO.4	Landrace	yes
108	TVu-1036	USA		EARLY RED	Breeding	yes
109	TVu-10366	India		EX TVU 7181	Landrace	yes
110	TVu-1037	USA		INST. 0154		yes
111	TVu-10466	Burkina Faso			Landrace	yes
112	TVu-10513	Nigeria		TVX 5882 - O4E (FROM GLIP)	Breeding	yes
113	TVu-1059	USA		HIB CANELS	Breeding	yes
114	TVu-10892	India		EX GANIGUNTA	Landrace	yes
115	TVu-1124	Nigeria		NGALO BUL	Landrace	yes
116	TVu-113	Uganda		SVS - 140		yes
117	TVu-12565	India		APC 44	Landrace	yes
118	TVu-12710	India		APC 336	Landrace	yes
119	TVu-12746	India		APC 410	Landrace	yes
120	TVu-1280	Tanzania		NO. 24		yes
121	TVu-12804	India		APC 535	Landrace	yes
122	TVu-12873	India		APC 676	Landrace	yes
123	TVu-12897	India		APC 735	Landrace	yes
124	TVu-12923	India		APC 790	Landrace	yes
125	TVu-12937	India		APC 821	Landrace	yes
126	TVu-12968	India		APC 890	Landrace	yes
127	TVu-13017	Madagascar		EX TANANARIVE MARKET	Landrace	yes
128	TVu-132	Uganda		V.U. 9		yes
129	TVu-1330	Uganda		MAKERERE SEL. 1	Breeding	yes
130	TVu-13305	Zambia		NEW ERA GREY	Landrace	yes
131	TVu-13388	Burkina Faso		KVU 71	Landrace	yes
132	TVu-13463	Kenya		OM-07	Landrace	yes
133	TVu-13485	Kenya		EX SIAYA	Landrace	yes
134	TVu-13778	Brazil		CuCx 177-8W	Breeding	yes
135	TVu-13939	Botswana		B164	Landrace	yes
136	TVu-13950	Botswana		B301	Landrace	yes
137	TVu-13958	USSR	N.I. VAVILOV INSTITUTE	K579	Landrace	yes
138	TVu-13965	USSR	N.I. VAVILOV INSTITUTE	K1090	Landrace	yes
139	TVu-13968	USSR	N.I. VAVILOV INSTITUTE	K1115	Landrace	yes
140	TVu-13979	USSR	N.I. VAVILOV INSTITUTE	K1311	Landrace	yes
141	TVu-14172	Nigeria		IT81D-1020	Breeding	yes
142	TVu-14190	Nigeria		IT84D-449	Breeding	yes
143	TVu-14195	Nigeria		IT84S-2246-4	Breeding	yes
144	TVu-14224	Botswana		B-024B	Landrace	yes
145	TVu-14248	Botswana		B-067A	Landrace	yes
146	TVu-14253	Botswana		B-076	Landrace	yes
147	TVu-14272	Botswana		B-171	Landrace	yes
148	TVu-14321	Botswana		B-343	Landrace	yes
149	TVu-14336	Senegal		AG86-2	Landrace	yes
150	TVu-14345	Senegal		AG86-12	Landrace	yes
151	TVu-14346	Senegal		AG86-29	Landrace	yes
152	TVu-14393	Senegal		AG86-125	Landrace	yes
153	TVu-14401	Senegal		AG86-149	Landrace	yes
154	Tvu-14533	Mali		AO86-25	Landrace	yes
155	TVu-14621	Mali		ILCA 12734	Landrace	yes
156	TVu-14632	Central African Republic		AG-122	Landrace	yes
157	TVu-14633	Central African Republic		AG-129	Landrace	yes
158	TVu-14691	Botswana		B-278A	Landrace	yes
159	TVu-14759	Botswana		B-432	Landrace	yes
160	TVu-1477	Mali		IR 58- 67		yes
161	TVu-14862	China		WAN QING JIANG	Landrace	yes
162	TVu-14875	China		ZHN CHENG QING TIAO DOU JIAO	Landrace	yes
163	TVu-14949	Niger		AO87N-143	Weedy	yes
164	TVu-14970	Niger		AO87N-165	Landrace	yes
165	TVu-14971	Niger		AO87N-166	Landrace	yes
166	TVu-15114	Malawi		AG87M-247	Landrace	yes
167	TVu-15143	Malawi		AG87M-361	Landrace	yes
168	TVu-15315	Chad		PS87CH-456	Landrace	yes
169	TVu-1536	Turkey		PI 175959		yes
170	TVu-15391	Lesotho		BEREA VILLAGE	Landrace	yes
171	TVu-15400	Lesotho		HA KORANTA	Landrace	yes
172	TVu-15411	Lesotho		HARABOLILANE VILLAGE	Landrace	yes
173	TVu-15426	Lesotho		TSIKOANE VILLAGE	Landrace	yes
174	TVu-15445	Swaziland		PS88S-216	Landrace	yes
176	TVu-1556	Nigeria		PI 189374		yes
177	TVu-15591	Niger		SABO GIDA (SE MADAONA)	Landrace	yes
178	TVu-15610	Nigeria		IT82D-709	Breeding	yes
179	TVu-15636	Nigeria		IT84S-2049	Breeding	yes
180	TVu-15639	Nigeria		IT83S-797	Breeding	yes
181	TVu-15653	Nigeria		IT86F-2062-5	Breeding	yes
182	TVu-15661	Nigeria		IT86D-1038	Breeding	yes
183	TVu-15687	Nigeria		IT86D-719	Breeding	yes
185	TVu-1583	Nigeria		PI 255785		yes
187	TVu-15861	Yemen		HR90-2	Landrace	yes
188	TVu-15878	Ghana		GH - 2288	Landrace	yes
190	TVu-15973	Botswana		B-030A	Landrace	yes
191	TVu-15995	Botswana		B-228	Landrace	yes
192	TVu-1609	USA		DIXIE LEE	Breeding	yes
193	TVu-16220	Italy		MG - 110849	Landrace	yes
194	TVu-16237	Italy		MG - 113247	Landrace	yes
196	TVu-16269	Italy		MG - 113783	Landrace	yes
197	TVu-16278	Italy		MG - 113794	Landrace	yes
198	TVu-16304	Italy		MG - 113838	Landrace	yes
199	TVu-16368	Benin		RB89 - 533	Landrace	yes
200	TVu-1637	Puerto Rico		PI 339564	Landrace	yes
201	TVu-16403	Benin		DAMADAMI (LOCAL)	Landrace	yes
202	TVu-16408	Benin		KPODJI-NOIR	Landrace	yes
203	TVu-16449	Australia		NI - 148		yes
204	TVu-16465	Nigeria		IT86D-716	Breeding	yes
205	TVu-16504	Nigeria		IT90K-77	Breeding	yes
206	TVu-16505	Nigeria		IT90K-76	Breeding	yes
207	TVu-16521	Guinea		GIN89-30	Landrace	yes
210	TVu-1715	USA		BLACKEYE NO 1239	Breeding	yes
211	TVu-1727	USA		SHIRO	Breeding	yes
212	TVu-1775	Paraguay		PYTA	Landrace	yes
213	TVu-1780	Japan		TURU NASHI WASE SASAGE	Landrace	yes
214	TVu-1811	Puerto Rico		PI 170962	Landrace	yes
215	TVu-1886	Pakistan		LUBIYA	Landrace	yes
216	TVu-1916	Iran		PI 146113	Landrace	yes
217	TVu-201	USA		CALIFORNIA BLACK EYE 5A(VITA1)	Breeding	yes
218	TVu-21	Philippines		SITAO BUSH		yes
219	TVu-2168					yes
220	TVu-2280	Peru		BOCANEGRA	Landrace	yes
221	TVu-2322	Turkey		PI 179555	Landrace	yes
222	TVu-2398	Iran		LOBIA	Landrace	yes
223	TVu-2418	United Arab Emirates		PI 250587	Landrace	yes
224	TVu-2449	India		PI 271258	Landrace	yes
225	TVu-2548	USA		JACKSON ALABAMA	Breeding	yes
226	TVu-264	USA		TEXAS PURPLE HULL 49	Breeding	yes
227	TVu-2680	Nigeria		PI 189103	Landrace	yes
228	TVu-2723	India		NO. 1	Landrace	yes
229	TVu-2736	India		954/A	Landrace	yes
231	TVu-2845	India		PI 352998	Landrace	yes
232	TVu-2933	India		PI 353088	Landrace	yes
233	TVu-2968	India		PI 353124	Landrace	yes
234	TVu-2971	India		PI 353127	Landrace	yes
235	TVu-3043	India		PI 353204	Landrace	yes
236	TVu-3076	India		PI 353240	Landrace	yes
237	TVu-3156	India		PI 353326	Landrace	yes
238	TVu-3282	India		PI 354503	Landrace	yes
239	TVu-3360	India		PI 354594	Landrace	yes
240	TVu-3552	India		PI 354857	Landrace	yes
241	TVu-3565	India		PI 354873	Landrace	yes
242	TVu-3652	Australia		SUBS. SESQUIPEDALIS	Landrace	yes
243	TVu-3657	China		SUBS. CYLINDRICA	Landrace	yes
244	TVu-3804	Nigeria		KR149 A	Landrace	yes
245	TVu-3817	Nigeria		KR162	Landrace	yes
246	TVu-3830	Nigeria		INTROGRESSION	Weedy	yes
247	TVu-3842	Nigeria		WEEDY	Weedy	yes
248	TVu-393	USA		TAYLOR BLUE GOOSE	Breeding	yes
249	TVu-3947	Nigeria		EX EJULE	Landrace	yes
250	TVu-3965	Nigeria		KR257	Landrace	yes
252	TVu-4097	Nigeria		KR379	Landrace	yes
253	TVu-415	USA		OHAWA MOTTLED	Breeding	yes
254	TVu-43	Nigeria		II-V-5-6	Landrace	yes
255	TVu-4316	Nigeria		KR462	Landrace	yes
256	TVu-4535	Nigeria		IF H144-1	Breeding	yes
257	TVu-4545	Nigeria		IF H 62-1-1	Breeding	yes
258	TVu-4557	Nigeria		IF H 53-1	Breeding	yes
259	TVu-456	USA		C 5714- 9		yes
260	TVu-4622	Tanzania		SVS - 190	Landrace	yes
261	TVu-4632	Tanzania		I.V.S. 6121	Landrace	yes
262	TVu-4669	Niger		KR491	Landrace	yes
263	TVu-467	Mauritania		MAURITIUS A	Breeding	yes
264	TVu-4711	Niger		KR497	Landrace	yes
265	TVu-4984	Niger		KR539	Landrace	yes
266	TVu-53	Nigeria		C 20-41	Landrace	yes
267	TVu-5444	Nigeria		KR607	Landrace	yes
268	TVu-6356	USA		PREVIOUS TVU 240-2	Landrace	yes
269	TVu-6365	USA		PREVIOUS TVU 298-2	Landrace	yes
270	TVu-6439	South Africa		PREVIOUS TVU 911-2	Landrace	yes
271	TVu-6464	Uganda		PREVIOUS TVU 1177-2	Landrace	yes
272	TVu-6477	Suriname		PREVIOUS TVU 1268-2	Landrace	yes
273	TVu-6493	South Africa		PREVIOUS TVU 1468-2	Landrace	yes
274	TVu-6641	Liberia		GUINEA PEA	Landrace	yes
275	TVu-6642	Liberia		ASPARAGUS BEAN	Landrace	yes
276	TVu-6643	Liberia		YARD LONG BEAN	Landrace	yes
277	TVu-6644	Liberia		YARD LONG BEAN	Landrace	yes
278	TVu-6663	Nigeria		IF H 13-1	Breeding	yes
282	TVu-6968	Niger		EX TVU 4879	Landrace	yes
287	TVu-7362	Ghana		8 Km N TARKWA TO BOGOSO	Landrace	yes
289	TVu-7559	Nigeria		40 Km S PANYAM TO SHENDAM	Landrace	yes
290	TVu-7625	Mali		16 Km BANDIGARA TO SANGHA	Landrace	yes
291	TVu-7642	Mali		8 Km N DIDIEMI	Landrace	yes
292	TVu-7647	Mali		EX KAMIKA (95 Km N KOLOKANI)	Landrace	yes
293	TVu-7684	Mali		117 Km BORGOUNI TO SIKASO	Landrace	yes
294	TVu-7719	Cote d'Ivoire		EX FERKESSEDOUGOU	Landrace	yes
295	TVu-7739	Cote d'Ivoire		EX BOUAKE MARKET	Landrace	yes
296	TVu-7755	Cote d'Ivoire		EX KORHOGO MARKET	Landrace	yes
297	TVu-7778	Cote d'Ivoire		EX TARDA	Landrace	no
298	TVu-7798	Papua New Ginea		PANJANG JAYAPURA	Landrace	yes
299	TVu-7971	Cote d'Ivoire		EX TARDA	Landrace	yes
300	TVu-7991	Nigeria		DAN BUMA	Landrace	yes
301	TVu-8	Nigeria		C 1	Landrace	yes
302	TVu-8059	Cote d'Ivoire		EX TARIFE MARKET	Landrace	yes
303	TVu-8072	Papua New Ginea		WACHIE	Landrace	yes
304	TVu-8082	Cote d'Ivoire		EX BONDOUKOU MARKET	Landrace	yes
306	TVu-8262	Burkina Faso		37 Km BOBO-- TO DEDOUGOU	Landrace	yes
307	Tvu-8389	Papua New Ginea		KACANG PANJANG JAYAPURA	Landrace	yes
308	TVu-84	South Africa		BECHUANA WHITE(TAN SEED)	Landrace	yes
309	TVu-8612	Togo		NOEPE NO.6	Landrace	yes
310	TVu-8622	Togo		EX AVENTONOU	Landrace	yes
311	TVu-8631	Togo		TABLIGBO NO.1	Landrace	yes
312	TVu-8641	Togo		VOGAN NO.2	Landrace	yes
313	TVu-8656	Benin		ABOMEY-CALAVI SMOOTH TAN	Landrace	yes
314	TVu-8671	Benin		NIAOULI NO.12	Landrace	yes
315	TVu-8673	Benin		NIAOULI NO.15	Landrace	yes
316	TVu-8702	Benin		OUANDO NO.3	Landrace	yes
317	TVu-8713	Benin		AFFAME NO.1	Landrace	yes
318	TVu-8775			POLON ME	Landrace	yes
319	TVu-8779	Benin		EX GABE	Landrace	yes
320	TVu-8812	Benin		SWII EX OUARI	Landrace	yes
321	TVu-8834	Benin		EX KOKIBEROU	Landrace	yes
322	TVu-8877	Benin		KLOUEKANME NO.4	Landrace	yes
323	TVu-8883	Benin		APLAHOUE NO.6	Landrace	yes
324	TVu-889	Nigeria		AMPER LOCAL	Landrace	yes
325	TVu-8923	Nigeria		MAFANRA NO.1	Landrace	yes
326	TVu-8934	Nigeria		UNGWAN DANLADI NO.5	Landrace	yes
327	TVu-9031	Nigeria		83 Km JALINGO TO MAYO BELWA	Landrace	yes
328	TVu-9073	India		IC 20548	Landrace	yes
329	TVu-9095	India		IC 20152	Landrace	yes
330	TVu-9256	Burkina Faso		KADOMBA NO.2	Landrace	yes
331	TVu-9257	Burkina Faso		EX KOUNDOUGOU	Landrace	yes
332	TVu-9259	Burkina Faso		EX KOUNDOUGOU	Landrace	yes
333	TVu-9265	Burkina Faso		TENGRELA NO.1	Landrace	yes
334	TVu-9393	India		EX MODASA	Landrace	yes
335	TVu-946	Nigeria		AB 2461		yes
337	TVu-9469	Egypt		MANSURA RED EYE 6	Landrace	yes
338	TVu-9474	Egypt		MANSURA RED EYE 11	Landrace	yes
339	TVu-9486	Egypt		MANSURA RED EYE 17	Landrace	yes
340	TVu-9492	Egypt		MANSURA SPECKLED CREAM NO.2	Landrace	yes
341	TVu-9506	Egypt		KAFR WESTANY NO EYE 6	Landrace	yes
342	TVu-9508	Egypt		KAFR WESTANY BLACK EYE 2	Landrace	yes
343	TVu-9516	Egypt		EL HAWASHM BLACK EYE 5	Landrace	yes
344	TVu-9522	Egypt		EL HAWASHM NO EYE 3	Landrace	yes
345	TVu-9556	Egypt		ZAGAZIG NO. 5	Landrace	yes
346	TVu-9557	Egypt		ZAGAZIG NO. 6	Landrace	yes
347	TVu-9620	Egypt		IBYAR RED EYE 6	Landrace	yes
348	TVu-9651	Egypt		KAFR EL-SHEIK NO.4	Landrace	yes
350	TVu-969	Nigeria		EX LOKOJA	Landrace	yes
351	TVu-972	Nigeria		EX LOKOJA	Landrace	yes
352	TVu-9749	Egypt		EL FAIYUM RED EYE	Landrace	yes
353	TVu-9801	Malawi		BANGULA NO.1	Landrace	yes
354	TVu-9820	Malawi		PENDI NO.2	Landrace	yes
355	TVu-9848	Malawi		NYEZANI NO.2	Landrace	yes
356	TVu-9866	Malawi		LUNZU NO.1	Landrace	yes
357	UCR 11	Iran			Landrace	no
358	UCR 1340	India		IC 2899	Landrace	no
359	UCR 1342	India				no
360	UCR 1432	Nigeria				no
361	UCR 162	Afghanistan				no
362	UCR 193	India		BBR-37		no
363	UCR 24	USA		COLUMBIA		no
366	UCR 288	Nigeria				no
368	UCR 3301	Senegal		58-20	Landrace	no
369	UCR 3326	Senegal		58-116	Landrace	no
372	UCR 5164	Nigeria			Landrace	no
373	UCR 5272	Ghana		EJURA RED	Landrace	no
374	UCR 5275	Australia		HOLSTEIN (90-98)		no
375	UCR 5279	Ghana			Landrace	no
376	UCR 5280	Sudan			Landrace	no
378	UCR 5353	Italy		M. G. 103264	Landrace	no
379	UCR 5385	Italy		M. G. 113251	Landrace	no
380	UCR 707	Kenya		EX-LUANDA	Landrace	no
381	UCR 739	Botswana		BOTS 5C	Landrace	no
382	UCR 779	Botswana		BOTS 19A	Landrace	no
383	UCR 830	Botswana		BOTS 53B	Landrace	no
384	VAR-10B	Mozambique			Landrace	no
385	VAR-3A	Mozambique			Landrace	no
387	Xingove	Mozambique			Landrace	no
388	Yacine	Senegal			Breeding	no
389	Vazzano Brown	Italy	Calabria, Contrada Barone, Vazzano, VV		Landrace	no
390	Vazzano Black	Italy	Calabria, Contrada Barone, Vazzano, VV		Landrace	no
391	Cp 4877	Portugal	Ferreira do Alentejo		Landrace	no
392	Cp 4906	Portugal	Ribeira Alcalamouque, Ansião		Landrace	no
393	Cp 5556	Portugal	Mosteiro, Mértola		Landrace	no
394	Cp 5647	Portugal	Ribeira da Margem, Gavião		Landrace	no
395	Vg48	Portugal	Figueira Castelo Rodrigo		Landrace	no
396	Vg50	Portugal	Pinhel		Landrace	no
397	Vg56	Portugal	Macedo de Cavaleiros		Landrace	no
398	Vg58	Portugal	Penamacor		Landrace	no
399	Vg62	Portugal	Covilhã		Landrace	no
401	Vg72	Portugal	Mogadouro		Landrace	no
402	Vg73	Portugal	Macedo de Cavaleiros		Landrace	no
403	CB46	USA	California		Breeding	no

## Sheet: SupplementaryTable_S2
Supplementary Table S2. Information on the 292 accessions evaluated in Florida. Geographic information have been added whenever available.
AccessionNumber	Genotype	iSelectName	Variety_protection	PInumber	Origin	State_Region	CultivarName	BilogicalStatus	Type	taxa
1	1393-1-2-3(-)	1393-1-2-3(-)	NA	NA	USA	California	NA	Breeding	entry	X1393_1_2_3
3	524-B	524B	NA	NA	USA	California	NA	Breeding	entry	X524B
4	58-53	58-53	NA	NA	Senegal	NA	NA	Landrace	entry	X58_53
5	58-57	58-57	NA	NA	Senegal	NA	NA	Landrace	entry	X58_57
6	Apagbaala	Apagbaala	NA	NA	Ghana	NA	NA	Breeding	z	APAGBAALA
7	Bambey 21	Bambey_21	NA	NA	Senegal	NA	NA	Breeding	entry	BAMBEY_21
8	Bun 22 Ghana	Bun_22_Ghana	NA	NA	Ghana	NA	NA	Landrace	entry	BUN_22_GHANA
13	CB3	CB3_4899	NA	NA	USA	California	NA	Breeding	z	CB3_4899
14	CB46	CB5-2-CB46_MiniCore	NA	NA	USA	California	NA	Breeding	entry	CB5_2_CB46_MINI_CORE
20	China 501	China_501	NA	NA	China	NA	NA	Landrace	entry	CHINA_501
21	CRSP Niebe	CRSP_Niebe	NA	NA	Cameroon	NA	NA	NA	z	CRSP_NIEBE
23	Early Scarlet	Early_Scarlet	NA	NA	USA	Arkansas	NA	Breeding	entry	EARLY_SCARLET
24	Ecute	Ecute_4910	NA	NA	Mozambique	NA	NA	Landrace	entry	ECUTE_4910
25	Faef-14-Inhaca-E	Faef-14-Inhaca-E_4911	NA	NA	Mozambique	NA	NA	Landrace	z	FAEF_14_INHACA_E_4911
26	FN-1-13-04	FN-1-13-04_4912	NA	NA	Mozambique	NA	NA	Landrace	entry	FN_1_13_04_4912
27	FN-1-14-04	FN-1-14-04_4913	NA	NA	Mozambique	NA	NA	Landrace	entry	FN_1_14_04_4913
28	FN-2-11-04	FN-2-11-04_4914	NA	NA	Mozambique	NA	NA	Landrace	z	FN_2_11_04_4914
29	FN-2-13-04	FN-2-13-04_4915	NA	NA	Mozambique	NA	NA	Landrace	entry	FN_2_13_04_4915
30	French Bean	French_Bean	NA	NA	Thailand	NA	NA	Breeding	entry	FRENCH_BEAN
31	Gorda	Gorda	NA	NA	Puerto Rico	NA	NA	Breeding	entry	GORDA
32	IAR7/8-4-5-1	IAR7/8-4-5-1	NA	NA	Nigeria	NA	NA	Breeding	entry	IAR7_8_4_5_1
33	Ife Brown	Ife_Brown	NA	NA	Nigeria	NA	NA	Breeding	entry	IFE_BROWN
34	INIA-120	INIA-120_2953	NA	NA	Mozambique	NA	NA	Landrace	z	INIA_120_2953
35	INIA-31	INIA-31	NA	NA	Mozambique	NA	NA	Landrace	z	INIA_31
36	INIA-34	INIA-34_4922	NA	NA	Mozambique	NA	NA	Landrace	entry	INIA_34_4922
37	INIA-40	INIA-40	NA	NA	Mozambique	NA	NA	Landrace	entry	INIA_40
38	INIA-41	INIA-41_4924	NA	NA	Mozambique	NA	NA	Landrace	entry	INIA_41_4924
39	INIA-5E	INIA-5E_4925	NA	NA	Mozambique	NA	NA	Landrace	z	INIA_5E_4925
40	INIA-72	INIA-72_4926	NA	NA	Mozambique	NA	NA	Landrace	entry	INIA_72_4926
41	Iron Clay	IronClay	NA	NA	USA	Mississippi	NA	Breeding	z	IRON_CLAY
42	IT00K-901-6	IT00K-901-6	NA	NA	Nigeria	NA	NA	Breeding	entry	IT00K_901_6
43	IT82E-18	IT82E-18_4929	NA	NA	Nigeria	NA	NA	Breeding	entry	IT82E_18_4929
44	IT83D-442	IT83D-442	NA	NA	Nigeria	NA	NA	Breeding	entry	IT83D_442
45	IT84S-2049	IT84S-2049_4931	NA	NA	Nigeria	NA	NA	Breeding	entry	IT84S_2049_4931
46	IT84S-2246	IT84S-2246_4932	NA	NA	Nigeria	NA	NA	Breeding	entry	IT84S_2246_4932
47	IT85F-867-5	IT85F-867-5	NA	NA	Nigeria	NA	NA	Breeding	z	IT85F_867_5
48	IT86D-364	IT86D-364	NA	NA	Nigeria	NA	NA	Breeding	entry	IT86D_364
49	IT89KD-288	IT89KD-288_4935	NA	NA	Nigeria	NA	NA	Breeding	entry	IT89KD_288_4935
50	IT93K-452-1	IT93K-452-1	NA	NA	Nigeria	NA	NA	Breeding	z	IT93K_452_1
51	IT93K-503-1	IT93K-503-1_4937	NA	NA	Nigeria	NA	NA	Breeding	entry	IT93K_503_1_4937
52	IT95K-1093-5	IT95K-1093-5	NA	NA	Nigeria	NA	NA	Breeding	entry	IT95K_1093_5
53	IT95K-1105-5	IT95K-1105-5	NA	NA	Nigeria	NA	NA	Breeding	entry	IT95K_1105_5
54	IT95K-1479	IT95K-1479	NA	NA	Nigeria	NA	NA	Breeding	entry	IT95K_1479
55	IT95K-1491	IT95K-1491	NA	NA	Nigeria	NA	NA	Breeding	entry	IT95K_1491
56	IT95M-190	IT95M-190	NA	NA	Nigeria	NA	NA	Breeding	entry	IT95M_190
57	IT96D-610	IT96D-610	NA	NA	Nigeria	NA	NA	Breeding	entry	IT96D_610
58	IT97K-207-15	IT97K-207-15	NA	NA	Nigeria	NA	NA	Breeding	entry	IT97K_207_15
59	IT97K-207-21	IT97K-207-21	NA	NA	Nigeria	NA	NA	Breeding	entry	IT97K_207_21
60	IT97K-461-4	IT97K-461-4	NA	NA	Nigeria	NA	NA	Breeding	entry	IT97K_461_4
61	IT97K-499-35-1-1	IT97K-499-35-1-1_4947	NA	NA	Nigeria	NA	Songotra	Breeding	entry	IT97K_499_35_1_1_4947
62	IT97K-499-39-1-1	IT97K-499-39-1-1	NA	NA	Nigeria	NA	NA	Breeding	entry	IT97K_499_39_1_1
63	IT97K-556-6	IT97K-556-6_4949	NA	NA	Nigeria	NA	NA	Breeding	z	IT97K_556_6_4949
64	IT97K-569-9	IT97K-569-9	NA	NA	Nigeria	NA	NA	Breeding	entry	IT97K_569_9
66	IT98D-1399	IT98D-1399	NA	NA	Nigeria	NA	NA	Breeding	z	IT98D_1399
67	IT98K-1111-1	IT98K-1111-1_4953	NA	NA	Nigeria	NA	NA	Breeding	entry	IT98K_1111_1_4953
69	IT98K-128-4	IT98K-128-4	NA	NA	Nigeria	NA	NA	Breeding	entry	IT98K_128_4
70	IT98K-205-8	IT98K-205-8	NA	NA	Nigeria	NA	NA	Breeding	entry	IT98K_205_8
71	IT98K-428-2	IT98K-428-2	NA	NA	Nigeria	NA	NA	Breeding	z	IT98K_428_2
72	IT98K-498-1	IT98K-498-1	NA	NA	Nigeria	NA	NA	Breeding	entry	IT98K_498_1
73	IT98K-555-1	IT98K-555-1	NA	NA	Nigeria	NA	NA	Breeding	z	IT98K_555_1
74	IT98K-589-2	IT98K-589-2	NA	NA	Nigeria	NA	NA	Breeding	z	IT98K_589_2
75	IT99K-124-5	IT99K-124-5	NA	NA	Nigeria	NA	NA	Breeding	entry	IT99K_124_5
76	KVx 396-4-5-20	KVx-396-4-5-20	NA	NA	Burkina Faso	NA	NA	Breeding	entry	K_VX_396_4_5_20
77	KVx 403-P-20-T	KVx-403-P-20-T	NA	NA	Burkina Faso	NA	NA	Breeding	z	K_VX_403_P_20_T
78	KVx 421-25	KVx-421-25	NA	NA	Burkina Faso	NA	NA	Breeding	z	K_VX_421_25
79	KVx 442-3	KVx-442-3	NA	NA	Burkina Faso	NA	NA	Breeding	entry	K_VX_442_3
80	KVx 525	KVx-525	NA	NA	Burkina Faso	NA	NA	Breeding	z	K_VX_525
81	KVx61-1-1	KVx-61-1-1	NA	NA	Burkina Faso	NA	NA	Breeding	z	K_VX_61_1_1
82	Lori Niebe	Lori_Niebe	NA	NA	Cameroon	NA	NA	Breeding	z	LORI_NIEBE
83	Lyg 321-2	Lyg_321-2	NA	NA	USA	California	NA	Breeding	entry	LYG_321_2
85	Melakh	Melakh_4971	NA	NA	Senegal	NA	NA	Breeding	z	MELAKH_4971
86	Montiero	Montiero	NA	NA	Brazil	NA	NA	Landrace	z	MONTIERO
87	Mougne	Mougne	NA	NA	Senegal	NA	NA	Breeding	z	MOUGNE
88	Mouride	Mouride_4974	NA	NA	Senegal	NA	NA	Breeding	z	MOURIDE_4974
91	NamuesseD	NamuesseD_4977	NA	NA	Mozambique	NA	NA	Landrace	entry	NAMUESSE_D_4977
92	N'diambour	N'diambour	NA	NA	Senegal	NA	NA	Breeding	z	NDIAMBOUR
94	Nhacoongo-3	Nhacoongo-3_4980	NA	NA	Mozambique	NA	NA	Landrace	z	NHACOONGO_3_4980
95	Pakau	Pakau3	NA	NA	Senegal	NA	NA	Breeding	entry	PAKAU3
96	Prima	Prima	NA	NA	Nigeria	NA	NA	Breeding	entry	PRIMA
97	Sanzi	Sanzi_4982	NA	NA	Ghana	NA	NA	Landrace	z	SANZI_4982
98	SASAQUE	SASAQUE	NA	NA	Japan	NA	NA	Breeding	z	SASAQUE
99	Suvita-2	Suvita-2_4986	NA	NA	Burkina Faso	NA	NA	Landrace	entry	SUVITA_2_4986
101	Timbawene-Moteado	Timbawene-Moteado_4988	NA	NA	Mozambique	NA	NA	Landrace	z	TIMBAWENE_MOTEADO_4988
102	TVu-1000	TVu-1000	NA	PI 579279	Ghana	NA	VARIEGATED	NA	entry	T_VU_1000
103	TVu-1004	TVu-1004	NA	PI 579282	USA	NA	MISC 51	NA	entry	T_VU_1004
104	TVu-10100	TVu-10100	NA	NA	Colombia	NA	P 6	Landrace	entry	T_VU_10100
105	TVu-1016	TVu-1016	NA	NA	USA	NA	PARAGUAY 1	Breeding	entry	T_VU_1016
106	TVu-10179	TVu-10179	NA	NA	India	NA	P 773	Landrace	entry	T_VU_10179
108	TVu-1036	TVu-1036	NA	PI 579306	USA	NA	EARLY RED	Breeding	entry	T_VU_1036
109	TVu-10366	TVu-10366	NA	NA	India	NA	EX TVU 7181	Landrace	z	T_VU_10366
110	TVu-1037	TVu-1037	NA	PI 579307	USA	NA	INST. 0154	NA	z	T_VU_1037
111	TVu-10466	TVu-10466	NA	NA	Burkina Faso	NA	NA	Landrace	entry	T_VU_10466
112	TVu-10513	TVu-10513	NA	NA	Nigeria	NA	TVX 5882 - O4E (FROM GLIP)	Breeding	entry	T_VU_10513
113	TVu-1059	TVu-1059	NA	PI 579322	USA	NA	HIB CANELS	Breeding	z	T_VU_1059
117	TVu-12565	TVu-12565	NA	NA	India	NA	APC 44	Landrace	z	T_VU_12565
119	TVu-12746	TVu-12746	NA	PI 581750	India	NA	APC 410	Landrace	entry	T_VU_12746
120	TVu-1280	TVu-1280	NA	PI 579467	Tanzania	NA	NO. 24	NA	entry	T_VU_1280
121	TVu-12804	TVu-12804	NA	PI 581804	India	NA	APC 535	Landrace	entry	T_VU_12804
122	TVu-12873	TVu-12873	NA	PI 581869	India	NA	APC 676	Landrace	entry	T_VU_12873
123	TVu-12897	TVu-12897	NA	PI 581886	India	NA	APC 735	Landrace	entry	T_VU_12897
124	TVu-12923	TVu-12923	NA	PI 581909	India	NA	APC 790	Landrace	z	T_VU_12923
125	TVu-12937	TVu-12937	NA	PI 581921	India	NA	APC 821	Landrace	entry	T_VU_12937
126	TVu-12968	TVu-12968	NA	NA	India	NA	APC 890	Landrace	entry	T_VU_12968
127	TVu-13017	TVu-13017	NA	PI 581992	Madagascar	NA	EX TANANARIVE MARKET	Landrace	z	T_VU_13017
128	TVu-132	TVu-132	NA	NA	Uganda	NA	V.U. 9	NA	z	T_VU_132
129	TVu-1330	TVu-1330	NA	PI 579479	Uganda	NA	MAKERERE SEL. 1	Breeding	z	T_VU_1330
131	TVu-13388	TVu-13388	NA	NA	Burkina Faso	NA	KVU 71	Landrace	z	T_VU_13388
134	TVu-13778	TVu-13778	NA	NA	Brazil	NA	CuCx 177-8W	Breeding	entry	T_VU_13778
135	TVu-13939	TVu-13939	NA	NA	Botswana	NA	B164	Landrace	entry	T_VU_13939
136	TVu-13950	TVu-13950	NA	NA	Botswana	NA	B301	Landrace	z	T_VU_13950
137	TVu-13958	TVu-13958	NA	NA	USSR	N.I. VAVILOV INSTITUTE	K579	Landrace	z	T_VU_13958
138	TVu-13965	TVu-13965	NA	NA	USSR	N.I. VAVILOV INSTITUTE	K1090	Landrace	entry	T_VU_13965
139	TVu-13968	TVu-13968	NA	NA	USSR	N.I. VAVILOV INSTITUTE	K1115	Landrace	z	T_VU_13968
140	TVu-13979	TVu-13979	NA	NA	USSR	N.I. VAVILOV INSTITUTE	K1311	Landrace	z	T_VU_13979
141	TVu-14172	TVu-14172	NA	NA	Nigeria	NA	IT81D-1020	Breeding	z	T_VU_14172
142	TVu-14190	TVu-14190	NA	NA	Nigeria	NA	IT84D-449	Breeding	entry	T_VU_14190
143	TVu-14195	TVu-14195	NA	NA	Nigeria	NA	IT84S-2246-4	Breeding	z	T_VU_14195
144	TVu-14224	TVu-14224	NA	NA	Botswana	NA	B-024B	Landrace	entry	T_VU_14224
145	TVu-14248	TVu-14248	NA	NA	Botswana	NA	B-067A	Landrace	entry	T_VU_14248
146	TVu-14253	TVu-14253	NA	NA	Botswana	NA	B-076	Landrace	z	T_VU_14253
147	TVu-14272	TVu-14272	NA	NA	Botswana	NA	B-171	Landrace	entry	T_VU_14272
149	TVu-14336	TVu-14336	NA	NA	Senegal	NA	AG86-2	Landrace	entry	T_VU_14336
155	TVu-14621	TVu-14621	NA	NA	Mali	NA	ILCA 12734	Landrace	z	T_VU_14621
156	TVu-14632	TVu-14632	NA	NA	Central African Republic	NA	AG-122	Landrace	entry	T_VU_14632
158	TVu-14691	TVu-14691	NA	NA	Botswana	NA	B-278A	Landrace	entry	T_VU_14691
159	TVu-14759	TVu-14759	NA	NA	Botswana	NA	B-432	Landrace	z	T_VU_14759
160	TVu-1477	TVu-1477	NA	PI 579558	Mali	NA	IR 58- 67	NA	z	T_VU_1477
161	TVu-14862	TVu-14862	NA	NA	China	NA	WAN QING JIANG	Landrace	z	T_VU_14862
162	TVu-14875	TVu-14875	NA	NA	China	NA	ZHN CHENG QING TIAO DOU JIAO	Landrace	entry	T_VU_14875
166	TVu-15114	TVu-15114	NA	NA	Malawi	NA	AG87M-247	Landrace	entry	T_VU_15114
167	TVu-15143	TVu-15143	NA	NA	Malawi	NA	AG87M-361	Landrace	z	T_VU_15143
169	TVu-1536	TVu-1536	NA	NA	Turkey	NA	PI 175959	NA	entry	T_VU_1536
172	TVu-15411	TVu-15411	NA	NA	Lesotho	NA	HARABOLILANE VILLAGE	Landrace	z	T_VU_15411
173	TVu-15426	TVu-15426_5058	NA	NA	Lesotho	NA	TSIKOANE VILLAGE	Landrace	z	T_VU_15426_5058
174	TVu-15445	TVu-15445	NA	NA	Swaziland	NA	PS88S-216	Landrace	z	T_VU_15445
175	TVu-15500	TVu-15500	NA	NA	Burkina Faso	NA	KVX 60-K26-2	Breeding	z	T_VU_15500
176	TVu-1556	TVu-1556	NA	NA	Nigeria	NA	PI 189374	NA	z	T_VU_1556
178	TVu-15610	TVu-15610	NA	NA	Nigeria	NA	IT82D-709	Breeding	entry	T_VU_15610
179	TVu-15636	TVu-15636	NA	NA	Nigeria	NA	IT84S-2049	Breeding	entry	T_VU_15636
180	TVu-15639	TVu-15639	NA	NA	Nigeria	NA	IT83S-797	Breeding	z	T_VU_15639
181	TVu-15653	TVu-15653	NA	NA	Nigeria	NA	IT86F-2062-5	Breeding	entry	T_VU_15653
182	TVu-15661	TVu-15661	NA	NA	Nigeria	NA	IT86D-1038	Breeding	entry	T_VU_15661
183	TVu-15687	TVu-15687	NA	NA	Nigeria	NA	IT86D-719	Breeding	z	T_VU_15687
184	TVu-15775	TVu-15775	NA	NA	Nigeria	NA	IT85F-1992	Breeding	entry	T_VU_15775
188	TVu-15878	TVu-15878	NA	NA	Ghana	NA	GH - 2288	Landrace	z	T_VU_15878
189	TVu-15926	TVu-15926	NA	NA	Oman	NA	OM-7099	Landrace	entry	T_VU_15926
190	TVu-15973	TVu-15973	NA	NA	Botswana	NA	B-030A	Landrace	z	T_VU_15973
191	TVu-15995	TVu-15995	NA	NA	Botswana	NA	B-228	Landrace	z	T_VU_15995
192	TVu-1609	TVu-1609	NA	PI 579627	USA	NA	DIXIE LEE	Breeding	entry	T_VU_1609
193	TVu-16220	TVu-16220	NA	NA	Italy	NA	MG - 110849	Landrace	entry	T_VU_16220
194	TVu-16237	TVu-16237	NA	NA	Italy	NA	MG - 113247	Landrace	z	T_VU_16237
196	TVu-16269	TVu-16269	NA	NA	Italy	NA	MG - 113783	Landrace	z	T_VU_16269
197	TVu-16278	TVu-16278	NA	NA	Italy	NA	MG - 113794	Landrace	entry	T_VU_16278
198	TVu-16304	TVu-16304	NA	NA	Italy	NA	MG - 113838	Landrace	z	T_VU_16304
199	TVu-16368	TVu-16368	NA	NA	Benin	NA	RB89 - 533	Landrace	entry	T_VU_16368
201	TVu-16403	TVu-16403	NA	NA	Benin	NA	DAMADAMI (LOCAL)	Landrace	entry	T_VU_16403
202	TVu-16408	TVu-16408	NA	NA	Benin	NA	KPODJI-NOIR	Landrace	z	T_VU_16408
204	TVu-16465	TVu-16465	NA	NA	Nigeria	NA	IT86D-716	Breeding	entry	T_VU_16465
205	TVu-16504	TVu-16504	NA	NA	Nigeria	NA	IT90K-77	Breeding	entry	T_VU_16504
206	TVu-16505	TVu-16505	NA	NA	Nigeria	NA	IT90K-76	Breeding	entry	T_VU_16505
207	TVu-16521	TVu-16521	NA	NA	Guinea	NA	GIN89-30	Landrace	entry	T_VU_16521
208	TVu-16574	TVu-16574	NA	NA	Guinea	NA	GIN89-573	Landrace	entry	T_VU_16574
209	TVu-16594	TVu-16594	NA	NA	NA	NA	ILCA - 9329	NA	entry	T_VU_16594
210	TVu-1715	TVu-1715	NA	PI 579683	USA	NA	BLACKEYE NO 1239	Breeding	entry	T_VU_1715
211	TVu-1727	TVu-1727	NA	PI 579685	USA	NA	SHIRO	Breeding	entry	T_VU_1727
212	TVu-1775	TVu-1775	NA	PI 579701	Paraguay	NA	PYTA	Landrace	entry	T_VU_1775
213	TVu-1780	TVu-1780	NA	NA	Japan	NA	TURU NASHI WASE SASAGE	Landrace	entry	T_VU_1780
214	TVu-1811	TVu-1811	NA	NA	Puerto Rico	NA	PI 170962	Landrace	z	T_VU_1811
215	TVu-1886	TVu-1886	NA	NA	Pakistan	NA	LUBIYA	Landrace	entry	T_VU_1886
216	TVu-1916	TVu-1916	NA	NA	Iran	NA	PI 146113	Landrace	entry	T_VU_1916
218	TVu-21	TVu-21	NA	PI 582520	Philippines	NA	SITAO BUSH	NA	entry	T_VU_21
219	TVu-2168	TVu-2168	NA	PI 579903	NA	NA	NA	NA	entry	T_VU_2168
220	TVu-2280	TVu-2280	NA	NA	Peru	NA	BOCANEGRA	Landrace	entry	T_VU_2280
221	TVu-2322	TVu-2322	NA	PI 179555	Turkey	NA	PI 179555	Landrace	z	T_VU_2322
222	TVu-2398	TVu-2398	NA	NA	Iran	NA	LOBIA	Landrace	z	T_VU_2398
223	TVu-2418	TVu-2418	NA	PI 250587	United Arab Emirates	NA	PI 250587	Landrace	entry	T_VU_2418
224	TVu-2449	TVu-2449	NA	PI 271258	India	NA	PI 271258	Landrace	z	T_VU_2449
225	TVu-2548	TVu-2548	NA	NA	USA	NA	JACKSON ALABAMA	Breeding	entry	T_VU_2548
226	TVu-264	TVu-264	NA	NA	USA	NA	TEXAS PURPLE HULL 49	Breeding	z	T_VU_264
227	TVu-2680	TVu-2680	NA	NA	Nigeria	NA	PI 189103	Landrace	z	T_VU_2680
228	TVu-2723	TVu-2723	NA	NA	India	NA	NO. 1	Landrace	z	T_VU_2723
231	TVu-2845	TVu-2845	NA	NA	India	NA	PI 352998	Landrace	entry	T_VU_2845
232	TVu-2933	TVu-2933	NA	PI 353088	India	NA	PI 353088	Landrace	z	T_VU_2933
233	TVu-2968	TVu-2968	NA	NA	India	NA	PI 353124	Landrace	entry	T_VU_2968
234	TVu-2971	TVu-2971	NA	PI 353127	India	NA	PI 353127	Landrace	z	T_VU_2971
235	TVu-3043	TVu-3043	NA	PI 353204	India	NA	PI 353204	Landrace	entry	T_VU_3043
236	TVu-3076	TVu-3076	NA	PI 353240	India	NA	PI 353240	Landrace	z	T_VU_3076
237	TVu-3156	TVu-3156	NA	NA	India	NA	PI 353326	Landrace	entry	T_VU_3156
238	TVu-3282	TVu-3282	NA	PI 354503	India	NA	PI 354503	Landrace	z	T_VU_3282
239	TVu-3360	TVu-3360	NA	NA	India	NA	PI 354594	Landrace	entry	T_VU_3360
242	TVu-3652	TVu-3652	NA	PI 579985	Australia	NA	SUBS. SESQUIPEDALIS	Landrace	entry	T_VU_3652
243	TVu-3657	TVu-3657	NA	PI 579988	China	NA	SUBS. CYLINDRICA	Landrace	entry	T_VU_3657
247	TVu-3842	TVu-3842	NA	NA	Nigeria	NA	WEEDY	Weedy	entry	T_VU_3842
248	TVu-393	TVu-393	NA	PI 579094	USA	NA	TAYLOR BLUE GOOSE	Breeding	entry	T_VU_393
249	TVu-3947	TVu-3947	NA	NA	Nigeria	NA	EX EJULE	Landrace	entry	T_VU_3947
251	TVu-408	TVu-408	NA	NA	USA	NA	1-C 2238C	NA	entry	T_VU_408
253	TVu-415	TVu-415	NA	NA	USA	NA	OHAWA MOTTLED	Breeding	entry	T_VU_415
254	TVu-43	TVu-43	NA	PI 578931	Nigeria	NA	II-V-5-6	Landrace	entry	T_VU_43
256	TVu-4535	TVu-4535	NA	PI 580011	Nigeria	NA	IF H144-1	Breeding	z	T_VU_4535
257	TVu-4545	TVu-4545	NA	PI 406293	Nigeria	NA	IF H 62-1-1	Breeding	z	T_VU_4545
258	TVu-4557	TVu-4557	NA	NA	Nigeria	NA	IF H 53-1	Breeding	entry	T_VU_4557
259	TVu-456	TVu-456	NA	PI 579128	USA	NA	C 5714- 9	NA	z	T_VU_456
260	TVu-4622	TVu-4622	NA	NA	Tanzania	NA	SVS - 190	Landrace	entry	T_VU_4622
261	TVu-4632	TVu-4632	NA	NA	Tanzania	NA	I.V.S. 6121	Landrace	entry	T_VU_4632
264	TVu-4711	TVu-4711	NA	PI 448054	Niger	NA	KR497	Landrace	entry	T_VU_4711
266	TVu-53	TVu-53	NA	NA	Nigeria	NA	C 20-41	Landrace	z	T_VU_53
267	TVu-5444	TVu-5444	NA	PI 448658	Nigeria	NA	KR607	Landrace	entry	T_VU_5444
268	TVu-6356	TVu-6356	NA	NA	USA	NA	PREVIOUS TVU 240-2	Landrace	z	T_VU_6356
269	TVu-6365	TVu-6365	NA	NA	USA	NA	PREVIOUS TVU 298-2	Landrace	z	T_VU_6365
270	TVu-6439	TVu-6439	NA	NA	South Africa	NA	PREVIOUS TVU 911-2	Landrace	z	T_VU_6439
271	TVu-6464	TVu-6464	NA	PI 580132	Uganda	NA	PREVIOUS TVU 1177-2	Landrace	z	T_VU_6464
272	TVu-6477	TVu-6477	NA	PI 580134	Suriname	NA	PREVIOUS TVU 1268-2	Landrace	z	T_VU_6477
273	TVu-6493	TVu-6493	NA	PI 580143	South Africa	NA	PREVIOUS TVU 1468-2	Landrace	z	T_VU_6493
274	TVu-6641	TVu-6641	NA	NA	Liberia	NA	GUINEA PEA	Landrace	entry	T_VU_6641
275	TVu-6642	TVu-6642	NA	PI 580192	Liberia	NA	ASPARAGUS BEAN	Landrace	z	T_VU_6642
277	TVu-6644	TVu-6644	NA	NA	Liberia	NA	YARD LONG BEAN	Landrace	z	T_VU_6644
278	TVu-6663	TVu-6663	NA	NA	Nigeria	NA	IF H 13-1	Breeding	z	T_VU_6663
287	TVu-7362	IITA_10190	NA	PI 615171	Ghana	NA	8 Km N TARKWA TO BOGOSO	Landrace	entry	IITA_10190
288	TVu-7382	TVu-7382	NA	PI 580445	Ghana	NA	EX KPEVE	Landrace	entry	T_VU_7382
292	TVu-7647	TVu-7647	NA	NA	Mali	NA	EX KAMIKA (95 Km N KOLOKANI)	Landrace	entry	T_VU_7647
293	TVu-7684	TVu-7684	NA	PI 580510	Mali	NA	117 Km BORGOUNI TO SIKASO	Landrace	z	T_VU_7684
294	TVu-7719	TVu-7719	NA	NA	Cote d'Ivoire	NA	EX FERKESSEDOUGOU	Landrace	entry	T_VU_7719
295	TVu-7739	TVu-7739	NA	NA	Cote d'Ivoire	NA	EX BOUAKE MARKET	Landrace	entry	T_VU_7739
296	TVu-7755	TVu-7755	NA	NA	Cote d'Ivoire	NA	EX KORHOGO MARKET	Landrace	entry	T_VU_7755
297	TVu-7778	TVu-7778_5181	NA	NA	Cote d'Ivoire	NA	EX TARDA	Landrace	entry	T_VU_7778_5181
298	TVu-7798	TVu-7798	NA	NA	Papua New Ginea	NA	PANJANG JAYAPURA	Landrace	entry	T_VU_7798
299	TVu-7971	TVu-7971	NA	PI 580669	Cote d'Ivoire	NA	EX TARDA	Landrace	entry	T_VU_7971
302	TVu-8059	TVu-8059	NA	NA	Cote d'Ivoire	NA	EX TARIFE MARKET	Landrace	entry	T_VU_8059
303	TVu-8072	TVu-8072	NA	PI 580692	Papua New Ginea	NA	WACHIE	Landrace	z	T_VU_8072
305	TVu-8123	TVu-8123	NA	PI 580708	Nigeria	NA	MAI BAKIN HANCHI	Landrace	entry	T_VU_8123
307	Tvu-8389	TVu-8389	NA	PI 580798	Papua New Ginea	NA	KACANG PANJANG JAYAPURA	Landrace	entry	T_VU_8389
308	TVu-84	TVu-84	NA	PI 578943	South Africa	NA	BECHUANA WHITE(TAN SEED)	Landrace	z	T_VU_84
310	TVu-8622	TVu-8622	NA	NA	Togo	NA	EX AVENTONOU	Landrace	entry	T_VU_8622
311	TVu-8631	TVu-8631	NA	NA	Togo	NA	TABLIGBO NO.1	Landrace	entry	T_VU_8631
313	TVu-8656	TVu-8656	NA	NA	Benin	NA	ABOMEY-CALAVI SMOOTH TAN	Landrace	entry	T_VU_8656
314	TVu-8671	TVu-8671	NA	NA	Benin	NA	NIAOULI NO.12	Landrace	entry	T_VU_8671
315	TVu-8673	TVu-8673	NA	NA	Benin	NA	NIAOULI NO.15	Landrace	entry	T_VU_8673
316	TVu-8702	TVu-8702	NA	NA	Benin	NA	OUANDO NO.3	Landrace	entry	T_VU_8702
317	TVu-8713	TVu-8713	NA	NA	Benin	NA	AFFAME NO.1	Landrace	z	T_VU_8713
320	TVu-8812	TVu-8812	NA	NA	Benin	NA	SWII EX OUARI	Landrace	entry	T_VU_8812
322	TVu-8877	TVu-8877	NA	NA	Benin	NA	KLOUEKANME NO.4	Landrace	entry	T_VU_8877
323	TVu-8883	TVu-8883	NA	NA	Benin	NA	APLAHOUE NO.6	Landrace	entry	T_VU_8883
329	TVu-9095	TVu-9095	NA	NA	India	NA	IC 20152	Landrace	entry	T_VU_9095
330	TVu-9256	TVu-9256	NA	NA	Burkina Faso	NA	KADOMBA NO.2	Landrace	entry	T_VU_9256
333	TVu-9265	TVu-9265	NA	NA	Burkina Faso	NA	TENGRELA NO.1	Landrace	entry	T_VU_9265
334	TVu-9393	TVu-9393	NA	NA	India	NA	EX MODASA	Landrace	z	T_VU_9393
335	TVu-946	TVu-946	NA	NA	Nigeria	NA	AB 2461	NA	entry	T_VU_946
336	TVu-9468	TVu-9468	NA	NA	Egypt	NA	MANSURA NO EYE 5	Landrace	entry	T_VU_9468
338	TVu-9474	TVu-9474	NA	NA	Egypt	NA	MANSURA RED EYE 11	Landrace	entry	T_VU_9474
339	TVu-9486	TVu-9486	NA	NA	Egypt	NA	MANSURA RED EYE 17	Landrace	z	T_VU_9486
340	TVu-9492	TVu-9492	NA	NA	Egypt	NA	MANSURA SPECKLED CREAM NO.2	Landrace	z	T_VU_9492
341	TVu-9506	TVu-9506	NA	NA	Egypt	NA	KAFR WESTANY NO EYE 6	Landrace	entry	T_VU_9506
342	TVu-9508	TVu-9508	NA	NA	Egypt	NA	KAFR WESTANY BLACK EYE 2	Landrace	z	T_VU_9508
343	TVu-9516	TVu-9516	NA	NA	Egypt	NA	EL HAWASHM BLACK EYE 5	Landrace	entry	T_VU_9516
344	TVu-9522	TVu-9522_5228	NA	NA	Egypt	NA	EL HAWASHM NO EYE 3	Landrace	z	T_VU_9522_5228
345	TVu-9556	TVu-9556	NA	NA	Egypt	NA	ZAGAZIG NO. 5	Landrace	entry	T_VU_9556
346	TVu-9557	TVu-9557	NA	NA	Egypt	NA	ZAGAZIG NO. 6	Landrace	entry	T_VU_9557
347	TVu-9620	TVu-9620	NA	NA	Egypt	NA	IBYAR RED EYE 6	Landrace	entry	T_VU_9620
348	TVu-9651	TVu-9651	NA	NA	Egypt	NA	KAFR EL-SHEIK NO.4	Landrace	entry	T_VU_9651
350	TVu-969	TVu-969	NA	PI 579263	Nigeria	NA	EX LOKOJA	Landrace	z	T_VU_969
351	TVu-972	TVu-972	NA	PI 579265	Nigeria	NA	EX LOKOJA	Landrace	entry	T_VU_972
352	TVu-9749	TVu-9749	NA	NA	Egypt	NA	EL FAIYUM RED EYE	Landrace	z	T_VU_9749
353	TVu-9801	TVu-9801	NA	NA	Malawi	NA	BANGULA NO.1	Landrace	entry	T_VU_9801
354	TVu-9820	TVu-9820	NA	NA	Malawi	NA	PENDI NO.2	Landrace	entry	T_VU_9820
355	TVu-9848	TVu-9848	NA	NA	Malawi	NA	NYEZANI NO.2	Landrace	z	T_VU_9848
356	TVu-9866	TVu-9866	NA	NA	Malawi	NA	LUNZU NO.1	Landrace	entry	T_VU_9866
357	UCR 11	UCR_11	NA	NA	Iran	NA	NA	Landrace	entry	UCR_11
358	UCR 1340	UCR_1340	NA	NA	India	NA	IC 2899	Landrace	entry	UCR_1340
359	UCR 1342	UCR_1342	NA	NA	India	NA	NA	NA	entry	UCR_1342
360	UCR 1432	UCR_1432	NA	NA	Nigeria	NA	NA	NA	entry	UCR_1432
361	UCR 162	UCR_162	NA	NA	Afghanistan	NA	NA	NA	entry	UCR_162
362	UCR 193	UCR_193	NA	NA	India	NA	BBR-37	NA	entry	UCR_193
363	UCR 24	UCR_24	NA	NA	USA	NA	COLUMBIA	NA	z	UCR_24
366	UCR 288	UCR_288	NA	NA	Nigeria	NA	NA	NA	z	UCR_288
368	UCR 3301	UCR_3301	NA	NA	Senegal	NA	58-20	Landrace	z	UCR_3301
369	UCR 3326	UCR_3326	NA	NA	Senegal	NA	58-116	Landrace	entry	UCR_3326
371	UCR 4539	UCR_4539	NA	NA	Senegal	NA	DIOURBEL SELECTION	Landrace	entry	UCR_4539
372	UCR 5164	UCR_5164	NA	NA	Nigeria	NA	NA	Landrace	entry	UCR_5164
373	UCR 5272	UCR_5272	NA	NA	Ghana	NA	EJURA RED	Landrace	entry	UCR_5272
374	UCR 5275	UCR_5275	NA	NA	Australia	NA	HOLSTEIN (90-98)	NA	z	UCR_5275
375	UCR 5279	UCR_5279	NA	NA	Ghana	NA	NA	Landrace	entry	UCR_5279
377	UCR 5329	UCR_5329	NA	NA	Kenya	NA	NUVG 15	NA	entry	UCR_5329
378	UCR 5353	UCR_5353	NA	NA	Italy	NA	M. G. 103264	Landrace	z	UCR_5353
379	UCR 5385	UCR_5385	NA	NA	Italy	NA	M. G. 113251	Landrace	entry	UCR_5385
380	UCR 707	UCR_707	NA	NA	Kenya	NA	EX-LUANDA	Landrace	z	UCR_707
383	UCR 830	UCR_830	NA	NA	Botswana	NA	BOTS 53B	Landrace	z	UCR_830
384	VAR-10B	VAR-10B_5267	NA	NA	Mozambique	NA	NA	Landrace	z	VAR_10B_5267
385	VAR-3A	VAR-3A_5268	NA	NA	Mozambique	NA	NA	Landrace	entry	VAR_3A_5268
386	Vya	Vya	NA	NA	Cameroon	NA	NA	NA	entry	VYA
388	Yacine	Yacine_5271	NA	NA	Senegal	NA	NA	Breeding	z	YACINE_5271
389	Vazzano Brown	VAZZANO_Brw	NA	NA	Italy	Calabria, Contrada Barone, Vazzano, VV	NA	Landrace	entry	VAZZANO_BRW
390	Vazzano Black	VAZZANO_Blk	NA	NA	Italy	Calabria, Contrada Barone, Vazzano, VV	NA	Landrace	entry	VAZZANO_BLK
